# Supplementary material for: Exploring Important Attributes, the Potential Use Cases and Feasibility of Introduction of Measles and Rubella Microarray Patches (MR-MAPs): Insights from Nine Countries
Source: Vaccines (Basel). 2024 Sep 23;12(9):1084. doi: 10.3390/vaccines12091084 (PMC11435686; doi:10.3390/vaccines12091084)
Supplement: Supplementary file 1 [file vaccines-12-01084-s001.zip]

Archive with 1 entries (1 files):
- vaccines-3135262-supplementary.pdf
